# Supplementary material for: Identification, Molecular Characteristics, and Evolution of GRF Gene Family in Foxtail Millet (Setaria italica L.)
Source: Front Genet. 2022 Feb 3;12:727674. doi: 10.3389/fgene.2021.727674 (PMC8851420; doi:10.3389/fgene.2021.727674)
Supplement: Supplementary file 1 [file DataSheet1.xlsx]

## Sheet: Table S1
Table S1 The primer of SitGRF for qRT-PCR.
Gene name	Primer	Sequence
SitGRF02	forward primer	GGGCGATGCCGCTCTACTA
	reverse primer	CGAGGAGGCTGTGAGGTATGG
SitGRF06	forward primer	GCTTCCAGAACCAATCGCTG
	reverse primer	GTTGTCCATCGAGGTGTCCA
SitGRF07	forward primer	AACCGTTCAAGAAAGCCTGTGG
	reverse primer	TGCGGTGTCTCAAGTTGGGAAT
SitGRF08	forward primer	GTATCAATCCGTGGAGTGGTC
	reverse primer	AGAAAGAATCGGTCATAGTAGCAG
SitGRF09	forward primer	TGTAACCGGTGCATCCTCTG
	reverse primer	ATGCATATGGCGCTCACAGT
	EF-1ɑ	F: TGACTGTGCTGTCCTCATCA
		R: GTTGCAGCAGCAAATCATCT

## Sheet: Table S2
Table S2 The GRF genes identified in the study species.
Setaria italica		Oryza sativa		Sorghum bicolor		Zea mays		Brachypodium distachyon		Hordeum vulgare		Aegilops tauschii		Arabidopsis thaliana		Carica papaya		Populus trichocarpa		Solanum lycopersicum		Vitis vinifera		Physcomitrella patens		Selaginella moellendorfii		Amborella trichopoda
SitGRF01	Seita.9G141900.1	OsaGRF01	LOC_Os02g53690.1	SbiGRF01	SbRio.05G164600.1	ZmaGRF01	GRMZM2G034876_P01	BdiGRF01	Bd2G0189100.1	HvuGRF01	HORVU0Hr1G016610.1	AtaGRF01	XP_020146985.1	AthGRF01	At2G22840.1	CpaGRF01	evm.model.supercontig_129.72	PtrGRF01	Potri.001G082700.1	SlyGRF01	Solyc12g096070.1‍	VviGRF01	VIT_208s0007g03760.1	PpaGRF01	Pp3c17_1780V3.1	SmoGRF01	417311	AtrGRF01	evm_27.model.AmTr_v1.0_scaffold00065.51
SitGRF02	Seita.9G107700.1	OsaGRF02	LOC_Os06g10310.1	SbiGRF02	SbRio.02G313600.1	ZmaGRF02	GRMZM2G099862_P01	BdiGRF02	Bd4G0236600.1	HvuGRF02	HORVU2Hr1G094460.1	AtaGRF02	XP_020146986.1	AthGRF02	At4G37740.1	CpaGRF02	evm.model.supercontig_1729.1	PtrGRF02	Potri.001G114000.1	SlyGRF02	Solyc08g005430‍.2	VviGRF02	VIT_216s0039g01450.1	PpaGRF02	Pp3c12_3720V3.1	SmoGRF02	442384	AtrGRF02	evm_27.model.AmTr_v1.0_scaffold00048.196
SitGRF03	Seita.1G271800.1	OsaGRF03	LOC_Os04g51190.1	SbiGRF03	SbRio.01G108700.1	ZmaGRF03	GRMZM2G105335_P01	BdiGRF03	Bd1G0374100.1	HvuGRF03	HORVU2Hr1G101770.3	AtaGRF03	XP_020153628.1	AthGRF03	At2G36400.1	CpaGRF03	evm.model.supercontig_25.118	PtrGRF03	Potri.001G132600.1	SlyGRF03	Solyc08g075950.1	VviGRF03	VIT_216s0098g01080.1			SmoGRF03	412762	AtrGRF03	evm_27.model.AmTr_v1.0_scaffold00018.161
SitGRF04	Seita.1G287100.1	OsaGRF04	LOC_Os02g47280.1	SbiGRF04	SbRio.01G146100.1	ZmaGRF04	GRMZM2G004619_P01	BdiGRF04	Bd1G0134000.1	HvuGRF04	HORVU2Hr1G054270.3	AtaGRF04	XP_020156076.1	AthGRF04	At3G52910.1	CpaGRF04	evm.model.supercontig_28.61	PtrGRF04	Potri.001G169100.1	SlyGRF04	Solyc07g041640‍.2	VviGRF04	VIT_218s0001g08650.1			SmoGRF04	420739	AtrGRF04	evm_27.model.AmTr_v1.0_scaffold00069.209
SitGRF05	Seita.1G338700.1	OsaGRF05	LOC_Os06g02560.1	SbiGRF05	SbRio.10G093800.1	ZmaGRF05	GRMZM2G129147_P01	BdiGRF05	Bd1G0671300.1	HvuGRF05	HORVU2Hr1G094470.2	AtaGRF05	XP_020158618.1	AthGRF05	At3G13960.1	CpaGRF05	evm.model.supercontig_3.145	PtrGRF05	Potri.002G115100.1	SlyGRF05	Solyc04g077510‍.2	VviGRF05	VIT_215s0048g01740.1					AtrGRF05	evm_27.model.AmTr_v1.0_scaffold00006.202
SitGRF06	Seita.7G224500.1	OsaGRF06	LOC_Os03g51970.1	SbiGRF06	SbRio.10G016000.1	ZmaGRF06	GRMZM2G041223_P01	BdiGRF06	Bd1G0609500.1	HvuGRF06	HORVU6Hr1G081210.1	AtaGRF06	XP_020164180.1	AthGRF06	At2G06200.1	CpaGRF06	evm.model.supercontig_43.138	PtrGRF06	Potri.003G065000.1	SlyGRF06	Solyc02g092070.2	VviGRF06	VIT_202s0025g04910.1					AtrGRF06	evm_27.model.AmTr_v1.0_scaffold00040.185
SitGRF07	Seita.4G086400.1	OsaGRF07	LOC_Os12g29980.1	SbiGRF07	SbRio.06G222300.1	ZmaGRF07	GRMZM5G850129_P01	BdiGRF07	Bd1G0168500.1	HvuGRF07	HORVU6Hr1G068370.1	AtaGRF07	XP_020165187.1	AthGRF07	At5G53660.1	CpaGRF07	evm.model.supercontig_5.63	PtrGRF07	Potri.003G100800.2	SlyGRF07	Solyc08g083230.1	VviGRF07	VIT_202s0025g02680.1
SitGRF08	Seita.4G012400.1	OsaGRF08	LOC_Os11g35030.1	SbiGRF08	SbRio.04G300900.1	ZmaGRF08	GRMZM2G045977_P01	BdiGRF08	Bd5G0270600.1	HvuGRF08	HORVU6Hr1G065740.1	AtaGRF08	XP_020175582.1	AthGRF08	At4G24150.1			PtrGRF08	Potri.003G118100.1	SlyGRF08	Solyc03g082430.1	VviGRF08	VIT_200s0494g00010.1
SitGRF09	Seita.8G149500.1	OsaGRF09	LOC_Os03g47140.1	SbiGRF09	SbRio.04G339500.1	ZmaGRF09	GRMZM5G893117_P01	BdiGRF09	Bd5G0248400.1	HvuGRF09	HORVU6Hr1G035720.1	AtaGRF09	XP_020180427.1	AthGRF09	At2G45480.1			PtrGRF09	Potri.006G115200.1	SlyGRF09	Solyc08g068760.1	VviGRF09	VIT_211s0016g01250.1
SitGRF10	Seita.2G309100.1	OsaGRF10	LOC_Os02g45570.1	SbiGRF10	SbRio.04G287300.1	ZmaGRF10	GRMZM2G096709_P01	BdiGRF10	Bd3G0756900.1	HvuGRF10	HORVU7Hr1G034610.1	AtaGRF10	XP_020187288.1					PtrGRF10	Potri.006G143200.1	SlyGRF10	Solyc01g091540‍.1	VviGRF10	VIT_209s0002g01350.1
		OsaGRF11	LOC_Os07g28430.1			ZmaGRF11	GRMZM2G067743_P03	BdiGRF11	Bd3G0684700.1	HvuGRF11	HORVU7Hr1G008680.3	AtaGRF11	XP_020188115.1					PtrGRF11	Potri.007G007100.1	SlyGRF11	Solyc09g009200.1
		OsaGRF12	LOC_Os04g48510.1			ZmaGRF12	GRMZM2G124566_P01	BdiGRF12	Bd3G0696000.1	HvuGRF12	HORVU4Hr1G010080.2	AtaGRF12	XP_020196595.1					PtrGRF12	Potri.012G022600.2	SlyGRF12	Solyc10g083510.1
						ZmaGRF13	GRMZM2G018414_P01			HvuGRF13	HORVU4Hr1G003440.12	AtaGRF13	XP_020197443.1					PtrGRF13	Potri.013G077500.1	SlyGRF13	Solyc08g079800.2
						ZmaGRF14	GRMZM2G098594_P01			HvuGRF14	HORVU4Hr1G037480.1							PtrGRF14	Potri.014G007200.1
						ZmaGRF15	GRMZM5G853392_P03											PtrGRF15	Potri.014G012800.1
						ZmaGRF16	GRMZM2G178261_P01											PtrGRF16	Potri.014G071800.1
																		PtrGRF17	Potri.015G006200.4
																		PtrGRF18	Potri.018G065400.1
																		PtrGRF19	Potri.019G042300.1

## Sheet: Table S3
Table S3 Ka/Ks value and divergence time between GRF duplication pairs in foxtail millet.
segmental duplication pairs		segmental duplication pairs		ks	ka	ka/ks	purifying selection	Time of divergence (MYA)
SitGRF04	SitGRF05	Seita.1G287100.1	Seita.1G338700.1	0.37541	0.587933	0.638526	Yes	28.8777
SitGRF05	SitGRF07	Seita.1G338700.1	Seita.4G086400.1	2.2177	2.15131	1.03086	No	170.592
SitGRF04	SitGRF08	Seita.1G287100.1	Seita.4G012400.1	0.423894	0.793898	0.53394	Yes	32.6072
SitGRF04	SitGRF06	Seita.1G287100.1	Seita.7G224500.1	0.19594	0.48649	0.402763	Yes	15.0723
SitGRF08	SitGRF06	Seita.4G012400.1	Seita.7G224500.1	0.415315	0.701947	0.591662	Yes	31.9473
SitGRF02	SitGRF01	Seita.9G107700.1	Seita.9G141900.1	0.597655	0.670329	0.891584	Yes	45.9735

## Sheet: Table S4
Table S4 Basic information on GRF transcription factor family members in foxtail millet.
Gene name	Sequence ID	Chr(Strand)	Start	Stop	Length (aa)	MW (Da)	PI	Subcellular localization
SitGRF01	Seita.9G141900.1	9(-)	9066531	9071706	432	47597.6	9.37	Nucleus
SitGRF02	Seita.9G107700.1	9(-)	6516669	6520803	590	61607.7	6.57	Nucleus
SitGRF03	Seita.1G271800.1	1(+)	34496412	34497672	232	23905.1	9.54	Nucleus
SitGRF04	Seita.1G287100.1	1(-)	35670427	35674285	395	41975.7	7.05	Nucleus
SitGRF05	Seita.1G338700.1	1(-)	39560848	39562762	380	41603.4	8.61	Nucleus
SitGRF06	Seita.7G224500.1	7(-)	28997252	29001151	373	39984.8	8.81	Nucleus
SitGRF07	Seita.4G086400.1	4(-)	7065794	7067627	326	34981.1	9.31	Nucleus
SitGRF08	Seita.4G012400.1	4(-)	772532	775361	482	51646.3	9.34	Nucleus
SitGRF09	Seita.8G149500.1	8(+)	28682967	28686754	362	39104.8	8.51	Nucleus
SitGRF10	Seita.2G309100.1	2(-)	40019405	40021928	268	28077.2	4.95	Nucleus

## Sheet: Table S5
Table S5 Secondary structure of GRF transcription factor family members in foxtail millet.
Gene name	Sequence ID	Alpha helix		Extended strand		Beta turn		Random coil
		number	proportion(%)	number	proportion(%)	number	proportion(%)	number	proportion(%)
SitGRF01	Seita.9G141900.1	112	25.93	46	10.65	14	3.24	260	60.19
SitGRF02	Seita.9G107700.1	153	25.93	65	11.02	19	3.22	353	59.83
SitGRF03	Seita.1G271800.1	68	29.31	25	10.78	14	6.03	125	53.88
SitGRF04	Seita.1G287100.1	92	23.29	26	6.58	12	3.04	265	67.09
SitGRF05	Seita.1G338700.1	73	19.21	44	11.58	15	3.95	248	65.26
SitGRF06	Seita.7G224500.1	90	24.13	17	4.56	13	3.49	253	67.83
SitGRF07	Seita.4G086400.1	90	27.61	29	8.9	15	4.6	192	58.9
SitGRF08	Seita.4G012400.1	88	18.26	58	12.03	21	4.36	315	65.35
SitGRF09	Seita.8G149500.1	79	21.82	43	11.88	22	6.08	218	60.22
SitGRF10	Seita.2G309100.1	98	36.57	24	8.96	13	4.85	133	49.63

## Sheet: Table S6
Table S6 Codon bias of GRF transcription factor family members in foxtail millet.
Gene name	Sequence ID	T3s	C3s	A3s	G3s	CAI	CBI	Fop	Nc	GC3s	GC	L_sym	L_aa	Gravy	Aromo
SitGRF01	Seita.9G141900.1	0.2908	0.3709	0.2988	0.2911	0.216	0.02	0.443	54.61	0.525	0.503	413	432	-0.706481	0.0625
SitGRF02	Seita.9G107700.1	0.2085	0.417	0.1706	0.3799	0.23	0.15	0.513	49.84	0.675	0.606	563	590	-0.301864	0.055932
SitGRF03	Seita.1G271800.1	0.0448	0.6119	0.0359	0.4508	0.262	0.261	0.571	33.22	0.929	0.753	226	232	-0.246552	0.051724
SitGRF04	Seita.1G287100.1	0.118	0.5575	0.0809	0.4267	0.255	0.25	0.568	40.13	0.83	0.66	382	395	-0.457215	0.078481
SitGRF05	Seita.1G338700.1	0.0418	0.6141	0.0599	0.5054	0.266	0.288	0.597	35.9	0.917	0.698	362	380	-0.777632	0.092105
SitGRF06	Seita.7G224500.1	0.0799	0.5815	0.0822	0.4441	0.266	0.286	0.589	38.39	0.863	0.684	358	373	-0.436193	0.088472
SitGRF07	Seita.4G086400.1	0.054	0.6295	0.0386	0.4606	0.241	0.237	0.562	32.68	0.921	0.733	317	326	-0.618712	0.076687
SitGRF09	Seita.8G149500.1	0.3378	0.2709	0.2908	0.3015	0.239	0.078	0.468	56.05	0.471	0.512	346	362	-0.460773	0.063536
SitGRF10	Seita.2G309100.1	0.29	0.28	0.2622	0.3891	0.238	-0.022	0.421	61	0.548	0.591	259	268	-0.638433	0.037313
Average		0.162844	0.481478	0.146656	0.405467	0.245889	0.172	0.525778	44.6467	0.742111	0.637778	358.444	373.111	-0.515984	0.0674167

## Sheet: Table S7
Table S7 The optimal codon of GRF transcription factor family members in foxtail millet.
Acid	Codon	RSCU			Acid	Codon	RSCU
		Gene family	High expression	Low expression			Gene family	High expression	Low expression
Phe	UUU*	0.34111	0.73	0.6	Tyr	UAU	0.45333	1	1
	UUC	1.66	1.27	1.4		UAC	1.54667	1	1
Leu	UUA	0.23222	1	0.47	TER	UAA*	1.33333	3	0
	UUG*	0.57222	1.6	1.11		UAG	0.33333	0	0
	CUU	0.65444	1.2	0.79	His	CAU*	0.47778	1.09	0.55
	CUC	2.30556	0.6	1.58		CAC	1.52222	0.91	1.45
	CUA	0.29667	0	0.32	Gln	CAA	0.33333	0.44	1.27
	CUG	1.94	1.6	1.74		CAG*	1.66778	1.56	0.73
Ile	AUU*	0.34667	1.2	0.5	Asn	AAU*	0.42333	1.29	0.72
	AUC	2.02333	0.9	1.5		AAC	1.35444	0.71	1.28
	AUA	0.63	0.9	1	Lys	AAA	0.35667	0.62	0.76
Met	AUG	1	1	1		AAG*	1.64444	1.38	1.24
Val	GUU	0.37667	0.95	0.92	Asp	GAU*	0.62333	1.38	1.05
	GUC	1.44667	0.19	0.92		GAC	1.37778	0.63	0.95
	GUA*	0.33889	1.14	0	Glu	GAA*	0.42	1	0.6
	GUG	1.83667	1.71	2.15		GAG	1.58111	1	1.4
Ser	UCU*	0.58222	1.04	0.64	Cys	UGU	0.15556	0	1
	UCC	1.92222	1.27	1.39		UGC*	1.84444	2	1
	UCA	0.70444	1.15	1.39	TER	UGA	1.33333	0	3
	UCG	1.00222	0.46	0.75	Trp	UGG	1	1	1
Pro	CCU	0.75778	0.67	1.54	Arg	CGU	0.82889	1.91	0.82
	CCC	1.17	0.67	1.23		CGC*	1.48333	0.27	0
	CCA	0.49667	1.5	1.23		CGA	0.46111	0.55	0.82
	CCG*	1.57667	1.17	0		CGG	1.11778	0.27	0.82
Thr	ACU	0.59222	1.26	0.87	Ser	AGU*	0.30444	0.69	0.32
	ACC	1.65778	1.26	1.22		AGC	1.48	1.38	1.5
	ACA	0.69333	1.26	1.91	Arg	AGA	0.84111	1.64	1.64
	ACG*	1.05444	0.21	0		AGG	1.26778	1.36	1.91
Ala	GCU	0.68444	1.33	1.9	Gly	GGU	0.60667	1.6	1.2
	GCC	1.39444	0.44	0.67		GGC	1.93556	0.8	1.4
	GCA*	0.64	1.78	0.95		GGA	0.53444	0.93	1
	GCG	1.28111	0.44	0.48		GGG*	0.92333	0.67	0.4
"___*" means the optimal codon.

## Sheet: Table S8
Table S8 Predicted cis-elements in the promoter of the GRF genes of fxotail millet.
Gene name	Sequence ID	Light-responsive				Stress-responsive			Hormone-responsive							Meristem-related
		G-box	Sp1	MRE	GT1-motif	LTR	ARE	MBS	TCA-element	CGTCA-motif	TGACG-motif	GARE-motif	P-box	TGA-element	ABRE	CAT-box
SitGRF01	Seita.9G141900.1	0	0	0	0	0	1	0	0	2	0	0	1	1	0	0
SitGRF02	Seita.9G107700.1	5	0	0	0	0	0	0	0	0	0	0	1	0	4	0
SitGRF03	Seita.1G271800.1	0	0	1	0	1	1	0	0	1	0	0	0	0	0	2
SitGRF04	Seita.1G287100.1	1	1	0	0	0	0	0	0	0	2	0	0	0	2	1
SitGRF05	Seita.1G338700.1	2	0	0	1	0	0	0	1	0	1	0	0	0	1	0
SitGRF06	Seita.7G224500.1	2	0	0	0	0	0	0	0	0	0	0	0	0	3	0
SitGRF07	Seita.4G086400.1	0	0	0	1	0	0	0	0	2	0	0	0	0	0	0
SitGRF08	Seita.4G012400.1	1	0	1	1	0	1	0	0	2	1	0	1	0	1	1
SitGRF09	Seita.8G149500.1	2	0	0	0	0	0	0	0	1	1	0	0	2	1	0
SitGRF10	Seita.2G309100.1	1	0	0	0	0	1	1	0	0	1	1	0	1	2	0

## Sheet: Table S9
Table S9 GRF target genes of Sit-miR396.
miRNA_Acc.	Target_Acc.	Gene name	Expectation	UPE$	miRNA_start	miRNA_end	Target_start	Target_end	miRNA_aligned_fragment	Target_aligned_fragment	Inhibition	Target_Desc.	Multiplicity
UUCCACAGCUUUCUUGAACUG	Seita.9G141900.1	SitGRF01	3	7.877	1	21	845	866	UUCCACA-GCUUUCUUGAACUG	CCGUUCAAGAAAGCCUGUGGAA	Cleavage	pacid=32686663 locus=Seita.9G141900 ID=Seita.9G141900.1.v2.2 annot-version=v2.2	1
UUCCACAGCUUUCUUGAACUG	Seita.1G287100.1	SitGRF04	3	22.478	1	21	811	832	UUCCACA-GCUUUCUUGAACUG	CCGUUCAAGAAAGCCUGUGGAA	Cleavage	pacid=32694703 locus=Seita.1G287100 ID=Seita.1G287100.1.v2.2 annot-version=v2.2	1
UUCCACAGCUUUCUUGAACUG	Seita.1G338700.1	SitGRF05	3	18.242	1	21	565	586	UUCCACA-GCUUUCUUGAACUG	CCGUUCAAGAAAGCCUGUGGAA	Cleavage	pacid=32697959 locus=Seita.1G338700 ID=Seita.1G338700.1.v2.2 annot-version=v2.2	1
UUCCACAGCUUUCUUGAACUG	Seita.7G224500.1	SitGRF06	3	22.339	1	21	857	878	UUCCACA-GCUUUCUUGAACUG	CCGUUCAAGAAAGCCUGUGGAA	Cleavage	pacid=32705197 locus=Seita.7G224500 ID=Seita.7G224500.1.v2.2 annot-version=v2.2	1
UUCCACAGCUUUCUUGAACUG	Seita.4G086400.1	SitGRF07	3	18.86	1	21	754	775	UUCCACA-GCUUUCUUGAACUG	CCGUUCAAGAAAGCCUGUGGAA	Cleavage	pacid=32707167 locus=Seita.4G086400 ID=Seita.4G086400.1.v2.2 annot-version=v2.2	1
UUCCACAGCUUUCUUGAACUG	Seita.4G012400.1	SitGRF08	3	18.309	1	21	798	819	UUCCACA-GCUUUCUUGAACUG	CCGUUCAAGAAAGCCUGUGGAA	Cleavage	pacid=32707272 locus=Seita.4G012400 ID=Seita.4G012400.1.v2.2 annot-version=v2.2	1
UUCCACAGCUUUCUUGAACUG	Seita.8G149500.1	SitGRF09	3	19.326	1	21	718	739	UUCCACA-GCUUUCUUGAACUG	UCGUUCAAGAAAGCAUGUGGAA	Cleavage	pacid=32715230 locus=Seita.8G149500 ID=Seita.8G149500.1.v2.2 annot-version=v2.2	1

## Sheet: Table S10
Table S10 Tissue expression value (TPM) of GRF genes of foxtail millet in different periods
xiaomi ID	Gene name	Sequence ID	Seed	Seedling	Leaf 1	Leaf 2	Panicle 1	Panicle 2	Panicle 3	Leaf 3	Leaf 4	Root	Stem
Si9g13950	SitGRF01	Seita.9G141900.1	1.96143	3.81289	1.12572	4.65846	2.61374	1.95281	1.32837	0.763073	0.654325	1.26723	1.88256
Si9g10810	SitGRF02	Seita.9G107700.1	8.28612	21.3886	0.483953	0.37537	14.538	11.4858	11.2898	0.256255	0.357391	0.305054	12.0707
Si1g27750	SitGRF03	Seita.1G271800.1	3.05845	25.344	0.0120295	0.0313712	4.98413	4.33401	29.5777	0	0	0	13.0804
Si1g31910	SitGRF04	Seita.1G287100.1	4.21854	15.4844	0.2586	0.190093	10.4552	7.19075	8.13774	0.168245	0.100739	0.00808343	13.4907
Si1g34250	SitGRF05	Seita.1G338700.1	6.02242	21.7358	0.029397	0	25.0427	16.7416	3.0047	0	0.00915543	0.881068	13.6114
Si7g23450	SitGRF06	Seita.7G224500.1	68.1167	48.7366	3.87659	3.09781	41.2383	30.9053	14.3377	0.944527	0.945173	1.05251	60.8272
Si0g11580	SitGRF07	Seita.4G086400.1	1.11733	0.660008	0.264956	0.336568	0.586213	0.286643	0.173713	0.830489	0.337088	0.023646	0.457725
Si4g02150	SitGRF08	Seita.4G012400.1	16.6599	37.0078	14.7763	26.683	22.4945	17.3699	11.9873	16.1584	19.4506	8.38326	23.2534
Si8g15440	SitGRF09	Seita.8G149500.1	2.43032	8.61935	3.3923	9.57982	5.35714	5.82051	6.20893	12.038	14.4221	1.98348	6.27496
Si2g31190	SitGRF10	Seita.2G309100.1	29.8566	26.3386	16.5623	28.315	30.5096	30.9873	51.0461	21.753	20.4145	29.9247	24.0586

[truncated: 1 more sheets: Table S11]
